# Supplementary material for: Driving anger and its relationships with type A behavior patterns and trait anger: Differences between professional and non-professional drivers
Source: PLoS One. 2017 Dec 18;12(12):e0189793. doi: 10.1371/journal.pone.0189793 (PMC5734738; doi:10.1371/journal.pone.0189793)
Supplement: S1 Supporting Information — (XLSX) [file pone.0189793.s001.xlsx]

## Sheet: Sheet1
item1	item2	item3	item6	item7	item17	item20	item24	item12	item14	item23	item25	item31	item36	item19	item22	item30	item32	item33	item35	年龄	驾龄	总扣分	去年行驶（万）	事故	高速公路	一般公路	城市道路	总分36项	因子4	因子2	因子3	因子1	总分20项	驾驶员类型	因子1除以6	因子2除以5	因子3除以6	因子4除以3	总分除以20	有无扣分	有无发生事故	in	out	愤怒人群	愤郁怒正常人	A型人格总分	A型人格分类	A	VAR00001
2	2	3	1	2	1	1	1	5	1	1	2	1	1	1	3	1	2	1	2	38	15	0	150000	2	95	70	50	62	7	6	11	10	34	0	1.67	1.2	1.83	2.33	1.7	0	1	13	14	0	0	28	2	1	1
1	1	2	1	1	1	1	1	4	3	2	2	2	1	1	1	1	1	2	1	44	20	0	80000	1	100	70	50	55	4	5	14	7	30	0	1.17	1	2.33	1.33	1.5	0	1	11	9	0	0	20	1	1	1
1	1	1	1	1	1	1	1	3	5	5	5	5	1	1	1	5	5	1	1	49	28	3	180000	1	95	75	50	85	3	5	24	14	46	0	2.33	1	4	1	2.3	1	1	9	11	0	0	35	3	0	0
2	1	3	2	4	3	2	4	5	3	3	5	2	2	5	2	5	5	3	4	50	10	0	150000	1	95	80	50	119	6	15	20	24	65	0	4	3	3.33	2	3.25	0	1	16	13	0	0	31	3	0	0
2	1	2	1	1	2	2	3	2	1	2	2	3	2	1	3	1	2	4	3	48	6	6	100000	0	100	70	50	67	5	9	12	14	40	0	2.33	1.8	2	1.67	2	1	0	12	11	0	0	41	4	0	0
1	1	2	1	2	1	1	1	5	4	2	2	3	2	1	3	4	4	4	2	40	17	3	180000	1	100	70	50	85	4	6	18	18	46	0	3	1.2	3	1.33	2.3	1	1	19	13	0	0	43	4	0	0
2	1	2	1	1	1	1	1	2	1	1	1	2	1	1	2	1	2	1	1	45	20	6	180000	0	100	80	50	47	5	5	8	8	26	0	1.33	1	1.33	1.67	1.3	1	0	15	10	0	0	14	0	1	1
2	1	2	1	1	1	1	1	5	5	2	1	3	1	1	1	3	1	5	1	42	23	0	160000	0	95	65	45	90	5	5	17	12	39	0	2	1	2.83	1.67	1.95	0	0	16	11	0	0	21	1	1	1
1	1	2	1	1	2	2	1	1	2	2	1	2	3	1	5	5	3	2	2	48	30	6	120000	0	100	70	50	89	4	7	11	18	40	0	3	1.4	1.83	1.33	2	1	0	22	12	1	1	21	1	1	1
3	1	2	1	2	1	4	1	1	4	3	1	2	2	2	2	1	2	5	2	52	30	0	150000	0	95	65	55	78	6	9	13	14	42	0	2.33	1.8	2.17	2	2.1	0	0	23	10	1	1	24	1	1	1
1	1	1	1	1	1	1	1	1	2	2	1	2	1	1	2	1	2	1	3	42	25	0	140000	0	100	70	50	57	3	5	9	10	27	0	1.67	1	1.5	1	1.35	0	0	13	11	0	0	22	1	1	1
2	1	2	5	1	2	5	3	5	5	2	2	3	2	3	1	2	2	1	4	35	10	0	200000	0	100	60	40	104	5	16	19	13	53	0	2.17	3.2	3.17	1.67	2.65	0	0	16	12	0	0	39	4	0	0
2	2	3	2	1	2	2	2	3	2	3	3	3	2	2	2	2	2	4	3	39	10	0	200000	0	100	90	70	91	7	9	16	15	47	0	2.5	1.8	2.67	2.33	2.35	0	0	16	18	2	2	50	4	0	0
1	1	1	1	1	1	1	1	1	1	2	1	3	1	1	1	3	1	5	1	46	22	0	170000	0	100	60	50	65	3	5	9	12	29	0	2	1	1.5	1	1.45	0	0	16	11	0	0	21	1	1	1
2	1	2	1	5	1	1	1	2	5	5	1	5	1	5	5	5	5	5	5	43	12	3	200000	0	100	65	55	131	5	9	19	30	63	0	5	1.8	3.17	1.67	3.15	1	0	16	18	2	2	39	4	0	0
1	2	3	1	4	2	2	1	5	4	2	1	5	3	1	1	4	2	5	4	45	20	3	100000	1	100	75	50	96	6	10	20	17	53	0	2.83	2	3.33	2	2.65	1	1	16	17	2	2	25	1	1	1
1	1	1	1	2	3	1	1	5	4	3	1	3	3	2	5	4	3	4	1	52	30	0	140000	1	90	65	40	90	3	8	19	19	49	0	3.17	1.6	3.17	1	2.45	0	1	17	14	0	0	19	0	1	1
2	2	2	2	1	1	2	2	2	1	1	2	2	1	2	1	1	2	4	4	40	15	0	150000	0	110	80	80	70	6	8	9	14	37	0	2.33	1.6	1.5	2	1.85	0	0	15	18	2	2	37	4	0	0
2	2	2	1	2	1	2	1	2	1	1	1	1	1	2	2	2	2	2	4	45	18	0	150000	0	110	80	60	63	6	7	7	14	34	0	2.33	1.4	1.17	2	1.7	0	0	15	18	2	2	37	4	0	0
1	1	1	1	1	1	2	1	5	1	5	2	3	2	1	3	2	4	2	1	38	16	3	70000	0	95	70	50	76	3	6	18	13	40	0	2.17	1.2	3	1	2	1	0	13	12	0	0	24	1	1	1
2	2	3	1	1	1	2	1	2	2	3	2	2	3	1	3	1	1	4	1	40	20	6	200000	1	100	70	55	72	7	6	14	11	38	0	1.83	1.2	2.33	2.33	1.9	1	1	12	15	0	0	31	3	0	0
2	1	2	1	2	2	2	2	2	3	3	2	4	4	2	3	4	3	5	5	39	5	3	300000	0	100	75	50	109	5	9	18	22	54	0	3.67	1.8	3	1.67	2.7	1	0	19	18	2	2	40	4	0	0
1	1	5	1	1	1	1	1	5	4	3	2	3	2	1	4	2	4	4	2	40	17	3	150000	1	105	75	50	94	7	5	19	17	48	0	2.83	1	3.17	2.33	2.4	1	1	19	22	2	2	46	4	0	0
2	1	2	1	5	1	1	1	2	5	5	1	5	1	5	5	5	4	5	5	42	20	0	180000	0	100	60	40	121	5	9	19	29	62	0	4.83	1.8	3.17	1.67	3.1	0	0	16	18	2	2	30	3	0	0
1	1	2	1	1	1	1	2	5	2	2	4	2	3	1	3	1	3	2	4	43	18	0	120000	0	95	65	45	85	4	6	18	14	42	0	2.33	1.2	3	1.33	2.1	0	0	0	0		0	36	3	0	0
1	1	1	2	2	1	1	1	1	1	2	2	2	2	2	2	2	2	2	2	41	15	0	100000	1	110	60	40	54	3	7	10	12	32	0	2	1.4	1.67	1	1.6	0	1	11	12	0	0	40	4	0	0
1	1	1	1	2	2	2	1	2	1	1	2	2	2	1	1	2	1	1	2	46	21	0	120000	1	90	60	40	52	3	8	10	8	29	0	1.33	1.6	1.67	1	1.45	0	1	15	15	0	0	33	3	0	0
2	1	2	2	2	1	2	1	2	1	2	1	3	2	2	2	2	2	2	3	44	11	0	100000	1	90	60	40	63	5	8	11	13	37	0	2.17	1.6	1.83	1.67	1.85	0	1	15	16	0	0	33	3	0	0
2	1	3	1	1	1	1	1	5	4	3	4	5	4	1	4	4	3	1	5	45	8	0	120000	1	100	60	40	97	6	5	25	18	54	0	3	1	4.17	2	2.7	0	1	0	0		0	36	3	0	0
3	3	2	1	1	1	2	1	1	1	2	2	2	1	2	2	3	2	1	2	49	12	0	70000	2	90	60	45	62	8	6	9	12	35	0	2	1.2	1.5	2.67	1.75	0	1	12	12	0	0	23	1	1	1
2	1	2	1	1	1	2	1	1	2	1	2	2	1	1	2	2	1	3	2	45	23	0	180000	0	95	78	58	55	5	6	9	11	31	0	1.83	1.2	1.5	1.67	1.55	0	0	16	12	0	0	17	0	1	1
2	1	2	2	2	2	2	1	5	5	2	3	2	3	1	5	1	2	3	2	44	12	0	140000	0	95	70	50	96	5	9	20	14	48	0	2.33	1.8	3.33	1.67	2.4	0	0	11	21	2	2	37	4	0	0
2	3	2	3	3	2	2	2	3	3	2	3	2	3	2	1	3	3	3	2	50	30	3	60000	1	100	70	50	82	7	12	16	14	49	0	2.33	2.4	2.67	2.33	2.45	1	1	19	20	2	2	33	3	0	0
2	1	1	1	2	3	5	1	2	2	3	2	3	1	3	5	4	2	2	2	40	20	3	160000	1	100	60	50	84	4	12	13	18	47	0	3	2.4	2.17	1.33	2.35	1	1	14	16	0	0	23	1	1	1
2	1	2	1	3	1	2	1	5	5	4	4	4	1	2	4	1	2	3	4	42	15	0	70000	2	95	60	45	100	5	8	23	16	52	0	2.67	1.6	3.83	1.67	2.6	0	1	17	16	0	0	21	1	1	1
1	1	2	1	1	1	2	1	4	5	5	4	2	1	2	5	2	4	5	1	39	20	0	90000	0	100	60	50	102	4	6	21	19	50	0	3.17	1.2	3.5	1.33	2.5	0	0	19	14	0	0	37	4	0	0
2	1	1	1	2	1	3	2	2	2	2	2	3	2	2	3	2	2	4	3	44	18	0	180000	0	95	75	55	81	4	9	13	16	42	0	2.67	1.8	2.17	1.33	2.1	0	0	12	10	0	0	19	0	1	1
1	1	2	1	1	3	1	1	1	5	2	1	3	1	1	4	3	2	5	2	49	28	6	200000	3	100	70	55	80	4	7	13	17	41	0	2.83	1.4	2.17	1.33	2.05	1	1	20	12	0	0	32	3	0	0
5	5	5	4	5	1	5	1	1	5	1	1	1	1	5	5	5	1	5	5	43	20	3	120000	1	120	80	60	131	15	16	10	26	67	0	4.33	3.2	1.67	5	3.35	1	1	11	23	2	2	37	4	0	0
1	1	2	1	1	1	2	1	2	1	2	2	2	2	1	2	2	2	2	4	42	20	0	180000	1	100	70	60	64	4	6	11	13	34	0	2.17	1.2	1.83	1.33	1.7	0	1	14	12	0	0	29	2	1	1
2	1	2	1	1	1	1	1	2	2	2	1	2	1	1	5	5	2	5	5	42	15	0	50000	0	93	65	43	101	5	5	10	23	43	0	3.83	1	1.67	1.67	2.15	0	0	17	14	0	0	37	4	0	0
2	1	1	1	5	1	2	2	1	3	5	4	5	1	3	4	4	2	4	4	53	30	3	130000	1	90	60	40	104	4	11	19	21	55	0	3.5	2.2	3.17	1.33	2.75	1	1	13	15	0	0	24	1	1	1
2	3	4	5	4	1	1	1	5	2	3	1	5	4	1	4	2	5	2	5	39	10	0	150000	0	80	60	50	114	9	12	20	19	60	0	3.17	2.4	3.33	3	3	0	0	8	9	0	0	29	2	1	1
2	1	2	1	1	1	4	3	5	5	4	3	5	3	2	5	4	4	5	5	37	14	0	120000	0	90	70	50	118	5	10	25	25	65	0	4.17	2	4.17	1.67	3.25	0	0	14	10	0	0	33	3	0	0
2	1	2	1	1	2	2	3	2	1	2	1	2	3	1	2	3	1	5	1	43	20	0	200000	0	100	70	50	64	5	9	11	13	38	0	2.17	1.8	1.83	1.67	1.9	0	0	16	13	0	0	23	1	1	1
1	1	1	1	2	1	2	1	2	2	2	2	2	2	2	2	2	2	3	2	47	20	0	100000	0	100	70	40	62	3	7	12	13	35	0	2.17	1.4	2	1	1.75	0	0	17	15	0	0	41	4	0	0
1	1	1	1	1	1	2	1	5	2	4	3	5	4	2	5	2	3	5	5	46	21	0	180000	1	90	70	50	89	3	6	23	22	54	0	3.67	1.2	3.83	1	2.7	0	1	17	13	0	0	33	3	0	0
2	2	2	1	2	1	2	1	1	1	1	1	1	1	2	2	1	1	2	1	38	6	0	80000	0	90	65	50	57	6	7	6	9	28	0	1.5	1.4	1	2	1.4	0	0	0	0		0	31	3	0	0
1	2	5	2	1	2	2	1	2	5	2	5	1	1	2	2	2	1	5	1	55	30	0	200000	1	100	70	50	92	8	8	16	13	45	0	2.17	1.6	2.67	2.67	2.25	0	1	15	19	2	2	30	3	0	0
3	4	4	3	4	2	2	1	2	4	3	1	2	2	2	3	3	4	5	3	42	20	3	120000	1	95	65	50	100	11	12	14	20	57	0	3.33	2.4	2.33	3.67	2.85	1	1	18	15	0	0	29	2	1	1
1	1	2	1	1	1	2	3	3	5	5	1	5	2	1	5	1	2	5	1	40	18	0	120000	0	95	60	55	88	4	8	21	15	48	0	2.5	1.6	3.5	1.33	2.4	0	0	11	9	0	0	17	0	1	1
1	1	1	1	2	1	2	1	5	1	3	2	2	2	2	1	2	2	2	5	45	22	0	200000	1	93	63	50	69	3	7	15	14	39	0	2.33	1.4	2.5	1	1.95	0	1	14	12	0	0	19	0	1	1
2	2	3	1	4	1	1	1	1	4	2	1	5	1	5	3	4	4	5	5	48	30	0	200000	1	110	80	65	92	7	8	14	26	55	0	4.33	1.6	2.33	2.33	2.75	0	1	14	15	0	0	34	3	0	0
2	1	2	1	2	1	1	1	1	5	2	1	2	1	3	2	4	3	5	2	41	20	0	150000	0	95	78	50	88	5	6	12	19	42	0	3.17	1.2	2	1.67	2.1	0	0	13	12	0	0	33	3	0	0
1	1	1	1	1	1	1	2	2	2	2	2	2	2	2	2	1	1	2	2	40	18	3	180000	1	95	70	50	57	3	6	12	10	31	0	1.67	1.2	2	1	1.55	1	1	16	17	2	2	27	2	1	1
2	1	2	1	4	1	2	2	5	2	2	2	2	3	2	2	1	2	2	2	39	11	3	70000	0	100	70	55	83	5	10	16	11	42	0	1.83	2	2.67	1.67	2.1	1	0	20	13	0	0	38	4	0	0
1	1	1	2	2	1	1	1	1	1	1	1	1	1	1	1	1	1	2	2	42	15	0	150000	0	100	60	40	41	3	7	6	8	24	0	1.33	1.4	1	1	1.2	0	0	16	13	0	0	34	3	0	0
2	1	2	1	2	2	2	1	3	2	1	1	2	1	3	3	3	2	3	2	45	20	3	100000	1	90	70	50	74	5	8	10	16	39	0	2.67	1.6	1.67	1.67	1.95	1	1	16	11	0	0	28	2	1	1
1	2	4	1	2	1	2	1	5	3	3	2	3	1	1	4	2	2	2	3	51	18	0	250000	1	100	70	45	86	7	7	17	14	45	0	2.33	1.4	2.83	2.33	2.25	0	1	19	13	0	0	38	4	0	0
3	1	3	2	4	1	2	2	4	4	4	3	3	3	2	4	3	3	4	3	48	24	3	200000	0	100	60	40	108	7	11	21	19	58	0	3.17	2.2	3.5	2.33	2.9	1	0	15	11	0	0	31	3	0	0
1	1	4	3	5	3	5	5	5	5	5	1	5	1	1	1	5	5	5	1	40	20	0	180000	0	100	60	40	122	6	21	22	18	67	0	3	4.2	3.67	2	3.35	0	0	13	10	0	0	19	0	1	1
1	1	1	1	1	1	2	1	2	1	1	1	2	1	1	2	1	1	2	2	37	16	0	100000	0	90	70	50	47	3	6	8	9	26	0	1.5	1.2	1.33	1	1.3	0	0	9	10	0	0	18	0	1	1
1	1	1	1	1	1	2	1	2	2	1	1	1	1	1	2	1	1	1	2	46	22	0	100000	0	95	70	50	48	3	6	8	8	25	0	1.33	1.2	1.33	1	1.25	0	0	12	10	0	0	14	0	1	1
2	1	3	1	2	1	1	1	1	2	2	1	1	1	1	2	1	3	5	2	38	10	0	100000	1	106	80	65	64	6	6	8	14	34	0	2.33	1.2	1.33	2	1.7	0	1	20	13	0	0	31	3	0	0
2	1	2	1	2	1	1	1	5	5	3	2	2	2	1	4	1	1	3	3	40	13	0	200000	1	100	60	40	93	5	6	19	13	43	0	2.17	1.2	3.17	1.67	2.15	0	1	16	10	0	0	17	0	1	1
1	1	1	1	1	1	1	1	5	2	1	1	1	1	1	1	1	1	2	2	56	39	0	100000	1	90	50	25	46	3	5	11	8	27	0	1.33	1	1.83	1	1.35	0	1	8	8	0	0	20	1	1	1
1	2	5	1	1	1	1	3	5	5	5	1	5	4	1	5	1	4	5	2	40	18	0	150000	0	95	75	50	105	8	7	25	18	58	0	3	1.4	4.17	2.67	2.9	0	0	8	9	0	0	32	3	0	0
2	1	1	2	1	1	1	1	2	2	2	2	2	2	2	2	2	2	2	2	47	28	0	80000	1	90	68	48	63	4	6	12	12	34	0	2	1.2	2	1.33	1.7	0	1	18	11	0	0	27	2	1	1
1	1	2	1	1	1	1	1	1	1	1	1	1	1	1	1	1	1	1	2	38	18	0	100000	1	95	70	50	47	4	5	6	7	22	0	1.17	1	1	1.33	1.1	0	1	17	13	0	0	24	1	1	1
2	3	2	1	2	1	3	2	5	5	4	4	5	3	1	5	2	4	5	2	40	20	3	160000	1	95	70	50	110	7	9	26	19	61	0	3.17	1.8	4.33	2.33	3.05	1	1	19	17	2	2	33	3	0	0
1	1	1	1	1	1	1	2	5	5	4	5	4	3	4	5	2	3	1	4	36	10	0	210000	0	95	60	40	105	3	6	26	19	54	0	3.17	1.2	4.33	1	2.7	0	0	12	17	2	2	40	4	0	0
2	3	2	2	3	4	3	4	3	3	3	3	2	2	2	3	2	2	2	2	36	10	0	300000	0	80	60	40	93	7	16	16	13	52	0	2.17	3.2	2.67	2.33	2.6	0	0	10	10	0	0	26	1	1	1
2	1	4	1	3	3	2	1	4	3	2	2	1	2	3	4	3	3	4	2	36	18	3	150000	0	90	75	55	90	7	10	14	19	50	0	3.17	2	2.33	2.33	2.5	1	0	15	13	0	0	28	2	1	1
2	1	3	1	1	3	1	3	5	4	4	4	5	5	1	4	4	5	4	5	46	15	0	170000	0	100	70	60	114	6	9	27	23	65	0	3.83	1.8	4.5	2	3.25	0	0	24	24	2	2	29	2	1	1
3	2	5	4	2	4	3	3	5	5	4	5	4	2	5	2	3	3	5	5	43	20	0	160000	0	105	70	65	126	10	16	25	23	74	0	3.83	3.2	4.17	3.33	3.7	0	0	22	25	2	2	31	3	0	0
1	1	1	1	1	1	1	1	3	2	2	2	2	2	1	3	1	1	2	1	33	11	0	350000	0	95	60	40	52	3	5	13	9	30	0	1.5	1	2.17	1	1.5	0	0	16	13	0	0	16	0	1	1
1	1	2	1	2	1	1	1	3	4	2	2	3	2	1	3	3	4	5	3	43	24	5	150000	0	95	70	60	86	4	6	16	19	45	0	3.17	1.2	2.67	1.33	2.25	1	0	22	14	1	1	28	2	1	1
1	1	2	1	2	1	1	1	3	4	2	2	3	2	1	3	4	3	4	3	38	20	0	300000	0	95	95	95	87	4	6	16	18	44	0	3	1.2	2.67	1.33	2.2	0	0	22	22	2	2	28	2	1	1
1	1	2	1	2	1	2	1	1	2	2	1	2	1	4	3	1	2	2	2	44	19	0	100000	0	100	70	55	68	4	7	9	14	34	0	2.33	1.4	1.5	1.33	1.7	0	0	17	13	0	0	30	3	0	0
1	1	2	1	3	4	4	1	3	3	4	3	1	4	1	3	2	1	2	1	50	31	0	80000	1	95	65	55	87	4	13	18	10	45	0	1.67	2.6	3	1.33	2.25	0	1	19	16	0	0	36	3	0	0
2	3	4	1	2	1	2	2	5	3	2	5	4	4	1	5	3	3	4	5	40	15	0	220000	0	100	60	50	105	9	8	23	21	61	0	3.5	1.6	3.83	3	3.05	0	0	9	9	0	0	22	1	1	1
1	1	1	1	1	1	1	1	3	2	2	2	2	2	1	3	1	1	2	1	41	11	0	300000	0	95	60	40	52	3	5	13	9	30	0	1.5	1	2.17	1	1.5	0	0	13	13	0	0	16	0	1	1
1	1	2	1	1	2	2	2	2	2	2	2	2	2	1	2	2	2	2	4	41	20	0	180000	0	90	70	50	65	4	8	12	13	37	0	2.17	1.6	2	1.33	1.85	0	0	15	15	0	0	26	1	1	1
1	1	2	1	1	1	1	2	3	1	2	1	1	1	1	1	1	1	1	2	46	13	9	150000	0	90	90	40	53	4	6	9	7	26	0	1.17	1.2	1.5	1.33	1.3	1	0	14	10	0	0	34	3	0	0
2	1	2	1	2	2	3	2	5	5	2	3	1	2	2	2	2	2	3	4	55	32	0	200000	0	90	70	40	98	5	10	18	15	48	0	2.5	2	3	1.67	2.4	0	0	10	10	0	0	36	3	0	0
1	2	1	2	3	1	2	2	5	3	2	3	5	3	1	2	5	4	5	4	34	5	0	24000	0	90	75	55	92	4	10	21	21	56	0	3.5	2	3.5	1.33	2.8	0	0	22	19	2	2	26	1	1	1
1	2	1	2	3	1	1	1	2	3	2	2	4	3	1	1	2	4	5	4	34	14	0	230000	0	90	70	50	79	4	8	16	17	45	0	2.83	1.6	2.67	1.33	2.25	0	0	18	18	2	2	34	3	0	0
1	2	2	1	2	1	2	1	1	2	1	1	1	1	1	2	1	1	2	1	43	22	3	200000	0	100	75	55	66	5	7	7	8	27	0	1.33	1.4	1.17	1.67	1.35	1	0	19	12	0	0	31	3	0	0
2	1	3	4	2	3	3	2	3	2	3	2	5	1	3	5	3	3	4	1	32	8	0	50000	0	100	80	60	104	6	14	16	19	55	0	3.17	2.8	2.67	2	2.75	0	0	13	26	2	2	34	3	0	0
2	3	3	1	1	1	2	1	5	5	2	4	2	4	3	2	2	1	2	5	43	25	0	130000	0	90	60	40	101	8	6	22	15	51	0	2.5	1.2	3.67	2.67	2.55	0	0	16	11	0	0	27	2	1	1
2	1	4	3	2	3	3	4	4	5	3	3	4	4	3	5	2	3	4	3	43	6	0	200000	0	95	60	50	116	7	15	23	20	65	0	3.33	3	3.83	2.33	3.25	0	0	11	12	0	0	28	2	1	1
4	1	3	1	5	3	4	4	5	5	5	3	3	1	4	4	5	4	4	2	50	27	0	100000	0	95	70	50	132	8	17	22	23	70	0	3.83	3.4	3.67	2.67	3.5	0	0	14	11	0	0	19	0	1	1
3	1	3	2	2	1	1	3	2	3	2	3	2	3	1	2	3	2	5	2	42	20	0	200000	0	100	70	60	81	7	9	15	15	46	0	2.5	1.8	2.5	2.33	2.3	0	0	17	20	2	2	35	3	0	0
3	1	1	2	1	1	1	3	5	5	2	3	3	3	1	2	3	2	5	2	44	19	0	120000	0	90	95	95	90	5	8	21	15	49	0	2.5	1.6	3.5	1.67	2.45	0	0	17	20	2	2	37	4	0	0
2	1	3	1	3	1	1	1	5	5	4	3	5	5	1	4	1	4	3	4	38	16	9	92000	0	100	60	40	105	6	7	27	17	57	0	2.83	1.4	4.5	2	2.85	1	0	10	13	0	0	21	1	1	1
2	2	3	2	4	2	3	4	2	2	3	5	2	3	3	1	1	2	3	4	38	10	0	100000	0	110	70	50	93	7	15	17	14	53	0	2.33	3	2.83	2.33	2.65	0	0	21	19	2	2	27	2	1	1
2	2	3	5	5	3	2	2	4	5	3	2	3	3	3	4	5	2	3	2	46	20	0	180000	0	110	75	60	117	7	17	20	19	63	0	3.17	3.4	3.33	2.33	3.15	0	0	20	17	2	2	29	2	1	1
2	2	2	2	3	1	3	3	2	3	3	3	2	3	4	2	3	3	4	2	46	25	0	150000	0	110	75	60	103	6	12	16	18	52	0	3	2.4	2.67	2	2.6	0	0	21	21	2	2	34	3	0	0
2	2	2	2	3	3	3	3	4	5	3	4	2	3	2	2	3	3	3	3	44	20	0	120000	0	110	75	60	105	6	14	21	16	57	0	2.67	2.8	3.5	2	2.85	0	0	19	19	2	2	27	2	1	1
3	4	5	3	5	2	3	3	3	5	4	2	3	4	5	5	2	4	3	4	44	22	0	180000	3	120	80	60	122	12	16	21	23	72	0	3.83	3.2	3.5	4	3.6	0	1	21	22	2	2	36	3	0	0
2	2	3	2	4	4	1	4	4	5	4	3	5	3	2	5	3	3	4	2	44	15	0	160000	0	110	70	50	118	7	15	24	19	65	0	3.17	3	4	2.33	3.25	0	0	20	20	2	2	29	2	1	1
2	2	4	1	1	1	1	1	1	2	1	1	1	1	1	1	1	1	2	1	34	14	6	120000	0	100	75	60	60	8	5	7	7	27	0	1.17	1	1.17	2.67	1.35	1	0	13	9	0	0	30	3	0	0
2	2	4	1	1	1	1	1	1	2	2	1	1	1	1	1	1	2	2	1	48	10	6	120000	0	105	75	60	58	8	5	8	8	29	0	1.33	1	1.33	2.67	1.45	1	0	13	9	0	0	30	3	0	0
2	3	3	3	3	3	4	3	3	5	4	2	3	4	2	3	4	2	4	2	46	25	0	130000	0	110	75	60	113	8	16	21	17	62	0	2.83	3.2	3.5	2.67	3.1	0	0	22	21	2	2	27	2	1	1
2	3	3	3	4	1	4	3	4	5	4	2	3	2	3	3	2	4	2	4	44	20	0	160000	1	110	70	50	114	8	15	20	18	61	0	3	3	3.33	2.67	3.05	0	1	8	8	0	0	20	1	1	1
2	2	3	4	5	3	3	3	1	5	3	1	3	3	5	2	3	3	5	5	34	15	6	210000	0	110	75	55	115	7	18	16	23	64	0	3.83	3.6	2.67	2.33	3.2	1	0	16	23	2	2	40	4	0	0
2	1	1	1	1	1	2	1	5	5	5	5	5	2	1	1	1	1	1	2	53	29	0	200000	0	90	60	40	85	4	6	27	7	44	0	1.17	1.2	4.5	1.33	2.2	0	0	0	0		0	23	1	1	1
1	1	1	1	1	1	1	1	4	2	2	2	3	2	1	5	1	2	5	4	41	18	0	160000	0	98	70	55	71	3	5	15	18	41	0	3	1	2.5	1	2.05	0	0	16	12	0	0	28	2	1	1
1	1	1	1	2	1	1	1	1	1	1	1	3	1	2	2	2	2	2	1	36	10	0	80000	0	100	60	40	51	3	6	8	11	28	0	1.83	1.2	1.33	1	1.4	0	0	13	14	0	0	34	3	0	0
2	1	2	1	1	1	1	1	1	3	2	2	1	1	1	3	1	1	2	1	38	15	0	50000	0	90	60	40	56	5	5	10	9	29	0	1.5	1	1.67	1.67	1.45	0	0	16	13	0	0	26	1	1	1
1	1	3	1	2	1	1	2	2	3	2	3	2	1	1	3	1	3	2	1	37	13	6	80000	0	90	50	40	70	5	7	13	11	36	0	1.83	1.4	2.17	1.67	1.8	1	0	19	15	0	0	34	3	0	0
2	1	3	1	3	1	1	1	1	1	2	1	1	3	1	4	2	5	3	2	35	17	9	120000	0	100	60	40	77	6	7	9	17	39	0	2.83	1.4	1.5	2	1.95	1	0	17	18	2	2	23	1	1	1
2	2	2	1	2	1	2	1	5	4	4	3	3	2	1	4	2	2	2	3	52	28	0	100000	1	90	70	50	86	6	7	21	14	48	0	2.33	1.4	3.5	2	2.4	0	1	16	16	0	0	24	1	1	1
2	2	2	3	3	3	3	3	3	5	3	2	4	3	4	4	3	4	3	4	47	25	0	160000	0	110	70	60	114	6	15	20	22	63	0	3.67	3	3.33	2	3.15	0	0	20	20	2	2	29	2	1	1
2	2	3	4	3	2	2	3	5	3	1	3	3	3	3	3	2	4	3	4	45	20	0	140000	0	105	75	65	112	7	14	18	19	58	0	3.17	2.8	3	2.33	2.9	0	0	20	20	2	2	33	3	0	0
2	2	2	2	4	2	3	3	4	5	4	4	5	3	3	3	4	5	5	3	35	10	0	180000	0	110	75	60	121	6	14	25	23	68	0	3.83	2.8	4.17	2	3.4	0	0	17	19	2	2	28	2	1	1
2	2	3	4	3	3	4	3	5	4	3	2	2	4	3	4	3	3	4	2	40	20	0	120000	0	115	75	60	122	7	17	20	19	63	0	3.17	3.4	3.33	2.33	3.15	0	0	20	21	2	2	29	2	1	1
2	2	2	3	4	3	4	3	5	4	4	4	2	3	3	3	4	4	3	4	50	30	0	180000	0	110	75	60	120	6	17	22	21	66	0	3.5	3.4	3.67	2	3.3	0	0	21	21	2	2	29	2	1	1
2	2	2	3	2	3	4	3	4	5	3	3	3	4	3	4	4	3	3	4	47	27	0	120000	0	110	75	60	118	6	15	22	21	64	0	3.5	3	3.67	2	3.2	0	0	21	18	2	2	32	3	0	0
2	2	3	3	4	3	4	5	5	3	3	5	4	4	4	4	3	4	3	3	45	25	0	180000	0	110	80	60	122	7	19	24	21	71	0	3.5	3.8	4	2.33	3.55	0	0	19	24	2	2	30	3	0	0
2	2	3	4	3	2	3	4	4	4	3	5	5	4	3	4	2	3	4	4	40	20	0	140000	0	110	80	60	122	7	16	25	20	68	0	3.33	3.2	4.17	2.33	3.4	0	0	0	0	0	0	24	1	1	1
1	2	3	3	4	2	2	3	5	5	4	3	3	4	3	4	3	4	5	4	50	30	0	180000	0	110	75	60	122	6	14	24	23	67	0	3.83	2.8	4	2	3.35	0	0	23	18	1	1	36	3	0	0
2	2	3	4	5	4	3	3	5	3	4	4	4	3	2	4	4	3	4	4	45	22	0	150000	0	110	70	50	128	7	19	23	21	70	0	3.5	3.8	3.83	2.33	3.5	0	0	21	20	2	2	26	1	1	1
2	2	2	4	3	1	4	3	3	3	5	2	3	4	3	3	3	4	3	3	46	25	0	130000	0	110	75	60	114	6	15	20	19	60	0	3.17	3	3.33	2	3	0	0	21	20	2	2	22	1	1	1
3	4	5	3	4	2	3	4	1	3	3	3	2	3	3	2	3	3	3	4	46	20	0	140000	0	115	75	55	113	12	16	15	18	61	0	3	3.2	2.5	4	3.05	0	0	17	24	2	2	39	4	0	0
2	2	3	4	3	3	3	5	3	4	4	3	3	3	3	3	4	3	3	4	45	25	0	150000	0	110	80	60	124	7	18	20	20	65	0	3.33	3.6	3.33	2.33	3.25	0	0	20	20	2	2	30	3	0	0
1	2	3	4	3	2	4	3	5	4	2	4	3	4	3	4	3	4	4	4	44	20	0	180000	0	110	85	60	115	6	16	22	22	66	0	3.67	3.2	3.67	2	3.3	0	0	17	18	2	2	29	2	1	1
2	2	3	4	4	3	3	4	3	5	4	3	4	3	2	4	3	3	2	4	46	25	0	160000	0	120	80	60	114	7	18	22	18	65	0	3	3.6	3.67	2.33	3.25	0	0	20	23	2	2	33	3	0	0
2	2	3	4	3	3	3	3	5	4	2	4	3	1	3	3	4	4	3	2	39	15	0	130000	0	115	75	60	118	7	16	19	19	61	0	3.17	3.2	3.17	2.33	3.05	0	0	20	21	2	2	28	2	1	1
2	3	3	5	4	4	4	4	4	5	2	3	3	3	2	3	2	4	4	2	44	20	0	100000	0	120	80	60	118	8	21	20	17	66	0	2.83	4.2	3.33	2.67	3.3	0	0	21	20	2	2	27	2	1	1
2	3	3	4	5	2	2	3	2	5	3	2	3	5	2	4	3	2	4	4	36	15	0	120000	0	120	80	60	109	8	16	20	19	63	0	3.17	3.2	3.33	2.67	3.15	0	0	20	19	2	2	36	3	0	0
1	1	1	1	1	1	1	1	4	3	2	2	2	1	1	2	1	1	2	1	36	16	3	150000	1	100	60	50	55	3	5	14	8	30	0	1.33	1	2.33	1	1.5	1	1	0	0		0	14	0	1	1
2	3	1	3	2	1	3	3	1	2	2	1	3	2	2	1	1	2	3	2	30	3	0	8000	0	100	80	60	77	6	12	11	11	40	1	1.83	2.4	1.83	2	2	0	0	14	16	0	0	42	4	1
1	1	2	1	2	1	2	1	5	2	2	2	3	1	2	4	2	2	1	2	38	14	0	12000	0	80	40	40	71	4	7	15	12	38	1	2	1.4	2.5	1.33	1.9	0	0	19	13	0	0	38	4	1
2	1	2	2	4	3	5	3	4	5	5	3	4	2	2	5	4	4	5	3	39	1	0	3500	0	100	60	40	123	5	17	23	23	68	1	3.83	3.4	3.83	1.67	3.4	0	0	17	14	0	0	29	2	0
2	3	3	1	3	1	2	3	2	3	3	1	4	3	2	4	3	3	2	1	21	2	0	6000	0	90	70	50	90	8	10	16	15	49	1	2.5	2	2.67	2.67	2.45	0	0	21	12	0	0	25	1	0
1	1	2	1	2	1	1	1	1	1	1	1	1	1	2	1	1	2	2	2	25	2	0	160	0	100	60	40	48	4	6	6	9	25	1	1.5	1.2	1	1.33	1.25	0	0	19	13	0	0	19	0	0
2	3	1	1	4	1	3	4	5	5	4	4	5	4	3	4	5	5	4	5	31	2	0	1000	1	110	75	55	143	6	13	27	26	72	1	4.33	2.6	4.5	2	3.6	0	1	16	9	0	0	21	1	0
2	2	3	3	4	2	4	2	4	5	4	2	3	1	2	5	2	1	2	3	36	8	0	10000		120	80	60	108	7	15	19	15	56	1	2.5	3	3.17	2.33	2.8		0	15	15	0	0	30	3	1
1	2	3	1	4	1	2	5	5	4	4	2	4	4	2	3	2	2	3	5	32	2	0	7000	0	120	70	50	120	6	13	23	17	59	1	2.83	2.6	3.83	2	2.95	0	0	14	8	0	0	23	1	0
3	2	4	2	5	2	4	3	3	4	4	3	4	3	3	3	3	4	5	4	31	4	4	46000	0	100	80	60	122	9	16	21	22	68	1	3.67	3.2	3.5	3	3.4	1	0	20	16	0	0	31	3	1
2	2	1	1	1	1	1	2	1	2	2	2	2	3	2	1	1	2	2	3	28	1	0	2000	0	100	80	60	77	5	6	12	11	34	1	1.83	1.2	2	1.67	1.7	0	0	15	16	0	0	37	4	1
2	4	2	2	5	1	2	3	3	5	4	1	1	3	2	5	3	2	5	3	28	2	0	10000	0	110	80	50	117	8	13	17	20	58	1	3.33	2.6	2.83	2.67	2.9	0	0	20	13	0	0	22	1	0
2	1	2	1	2	1	3	3	1	2	3	1	3	4	3	4	3	3	2	5	42	4	0	6000	0	110	70	50	88	5	10	14	20	49	1	3.33	2	2.33	1.67	2.45	0	0	18	14	0	0	14	0	0
1	1	1	1	2	1	5	3	5	5	5	3	5	3	2	5	2	1	3	3	33	4	9	10000	1	100	80	60	119	3	12	26	16	57	1	2.67	2.4	4.33	1	2.85	1	1	17	12	0	0	29	2	0
3	4	4	1	4	1	5	4	5	4	3	2	3	5	5	4	3	4	4	5	27	8	6	10000	0	120	70	50	136	11	15	22	25	73	1	4.17	3	3.67	3.67	3.65	1	0	21	15	0	0	31	3	1
2	3	2	1	2	1	1	1	4	4	4	2	2	1	3	5	2	4	4	5	30	3	6	10000	2	110	60	50	104	7	6	17	23	53	1	3.83	1.2	2.83	2.33	2.65	1	1	20	19	2	2	40	4	1
3	1	2	1	3	1	2	1	1	2	2	1	1	1	2	2	1	1	1	1	30	3	3	13000	0	120	60	50	61	6	8	8	8	30	1	1.33	1.6	1.33	2	1.5	1	0	16	16	0	0	32	3	1
2	2	3	1	2	1	1	3	1	3	5	1	1	1	3	4	2	3	4	1	29	5	3	6000	0	130	80	60	89	7	8	12	17	44	1	2.83	1.6	2	2.33	2.2	1	0	19	17	2	2	48	4	1
1	2	2	1	2	1	2	1	2	2	2	2	3	2	2	2	3	3	2	4	28	2	3	30000	0	115	75	50	73	5	7	13	16	41	1	2.67	1.4	2.17	1.67	2.05	1	0	23	12	1	1	32	3	1
1	2	3	3	2	2	5	2	3	3	2	2	4	4	3	3	5	5	4	2	35	10	0	10000	0	120	80	60	110	6	14	18	22	60	1	3.67	2.8	3	2	3	0	0	22	19	2	2	26	1	0
1	3	4	1	5	3	4	3	1	4	4	2	2	1	4	4	3	3	2	2	24	1	0	6000	0	100	60	50	103	8	16	14	18	56	1	3	3.2	2.33	2.67	2.8	0	0	18	15	0	0	42	4	1
2	2	2	3	3	2	3	4	3	4	3	4	2	2	2	2	2	2	2	2	35	2	6	50000	2	100	80	60	96	6	15	18	12	51	1	2	3	3	2	2.55	1	1	18	19	2	2	41	4	1
3	3	1	4	3	3	4	2	3	3	3	4	2	2	3	4	2	1	3	2	27	3	3	12000	0	110	70	40	98	7	16	17	15	55	1	2.5	3.2	2.83	2.33	2.75	1	0	22	19	2	2	21	1	0
2	2	2	2	4	1	3	2	1	4	4	2	1	1	1	4	2	2	3	4	23	2	0	1500	0	110	70	50	89	6	12	13	16	47	1	2.67	2.4	2.17	2	2.35	0	0	19	14	0	0	28	2	0
1	1	2	2	4	1	2	2	1	4	4	1	1	1	5	3	3	3	5	3	25	4	2	5800	0	140	80	50	95	4	11	12	22	49	1	3.67	2.2	2	1.33	2.45	1	0	16	13	0	0	39	4	1
1	1	2	1	2	2	1	1	2	3	2	2	1	2	1	1	3	1	1	2	42	5	6	20000	1	100	70	55	67	4	7	12	9	32	1	1.5	1.4	2	1.33	1.6	1	1	17	18	2	2	31	3	1
2	2	3	1	4	1	3	2	1	5	2	1	5	5	2	4	5	3	5	5	42	16	0	30000	0	110	75	55	110	7	11	19	24	61	1	4	2.2	3.17	2.33	3.05	0	0	17	19	2	2	50	4	1
1	1	3	1	1	1	1	1	2	1	1	1	1	1	1	2	1	1	1	2	44	10	0	50000	0	120	70	55	52	5	5	7	8	25	1	1.33	1	1.17	1.67	1.25	0	0	17	12	0	0	28	2	0
2	1	2	1	3	1	2	1	2	1	2	2	1	2	1	2	1	2	2	2	44	6	0	10000	0	120	60	50	61	5	8	10	10	33	1	1.67	1.6	1.67	1.67	1.65	0	0	18	17	2	2	29	2	0
2	1	2	1	2	1	1	2	2	2	2	1	2	3	1	2	1	3	1	2	23	3	3	10000	1	120	70	50	65	5	7	12	10	34	1	1.67	1.4	2	1.67	1.7	1	1	14	11	0	0	40	4	1
1	1	5	1	2	1	2	4	3	5	4	1	5	1	2	5	4	5	5	5	37	18	0	100000	0	100	70	50	120	7	10	19	26	62	1	4.33	2	3.17	2.33	3.1	0	0	17	14	0	0	35	3	1
2	2	4	2	1	1	2	2	2	3	2	1	2	2	2	2	2	4	3	3	32	5	0	30000	0	100	60	45	83	8	8	12	16	44	1	2.67	1.6	2	2.67	2.2	0	0	29	14	1	1	37	4	1
1	1	1	2	2	1	2	2	2	2	2	2	2	3	1	2	2	2	2	3	24	4	0	10000	0	100	70	50	76	3	9	13	12	37	1	2	1.8	2.17	1	1.85	0	0	15	22	2	2	24	1	0
1	2	1	1	2	1	2	1	3	4	3	3	2	2	4	3	2	2	3	2	25	3	0	15000	1	100	70	50	93	4	7	17	16	44	1	2.67	1.4	2.83	1.33	2.2	0	1	25	13	1	1	35	3	1
1	1	1	1	1	1	4	1	5	1	4	3	5	3	3	3	5	3	3	2	28	3	0	20000	0	110	70	50	90	3	8	21	19	51	1	3.17	1.6	3.5	1	2.55	0	0	26	14	1	1	24	1	0
3	2	4	3	4	3	2	2	4	3	2	3	2	2	2	3	2	2	2	2	56	2	0	20000	1	105	75	50	95	9	14	16	13	52	1	2.17	2.8	2.67	3	2.6	0	1	24	12	1	1	31	3	1
1	2	2	1	1	1	2	1	5	5	4	3	2	2	3	3	2	2	3	3	43	4	9	20000	1	100	60	50	91	5	6	21	16	48	1	2.67	1.2	3.5	1.67	2.4	1	1	18	11	0	0	28	2	0
1	1	4	1	5	2	2	4	5	4	3	3	5	2	5	2	4	5	5	5	23	3	0	20000	0	100	60	40	127	6	14	22	26	68	1	4.33	2.8	3.67	2	3.4	0	0	22	14	1	1	39	4	1
2	1	4	1	5	3	5	5	1	4	5	2	2	5	1	5	3	4	5	2	57	37	0	15000	0	100	70	50	123	7	19	19	20	65	1	3.33	3.8	3.17	2.33	3.25	0	0	28	13	1	1	32	3	1
2	1	4	1	3	1	1	1	2	2	2	1	2	2	2	2	2	2	2	2	43	20	0	50000	0	110	75	55	67	7	7	11	12	37	1	2	1.4	1.83	2.33	1.85	0	0	16	16	0	0	33	3	1
1	2	3	4	2	2	4	2	5	5	5	4	4	5	2	5	2	4	5	5	31	10	0	8000	0	100	80	40	135	6	14	28	23	71	1	3.83	2.8	4.67	2	3.55	0	0	11	19	2	2	37	4	1
2	4	2	1	2	1	2	4	2	4	2	3	4	2	2	5	3	3	4	4	43	2	0	500	0	120	80	60	102	8	10	17	21	56	1	3.5	2	2.83	2.67	2.8	0	0	17	16	0	0	26	1	0
2	3	4	2	2	2	2	3	2	3	2	1	2	2	2	4	3	3	3	3	37	9	0	20000	0	110	80	60	93	9	11	12	18	50	1	3	2.2	2	3	2.5	0	0	15	16	0	0	36	3	1
1	1	2	1	2	1	1	1	5	2	4	2	2	2	2	5	2	3	3	3	35	5	0	10000	0	120	80	60	80	4	6	17	18	45	1	3	1.2	2.83	1.33	2.25	0	0	13	15	0	0	24	1	0
2	3	3	3	3	2	2	2	5	3	2	1	2	4	2	2	2	2	2	4	38	10	3	20000	1	100	70	60	99	8	12	17	14	51	1	2.33	2.4	2.83	2.67	2.55	1	1	21	11	0	0	24	1	0
1	1	2	3	2	1	3	3	2	2	4	1	2	1	2	4	5	4	5	4	41	5	0	20000	0	110	70	50	103	4	12	12	24	52	1	4	2.4	2	1.33	2.6	0	0	17	14	0	0	18	0	0
2	1	2	1	2	1	2	1	5	5	2	1	1	1	2	5	3	2	4	4	51	13	9	40000	0	110	70	50	103	5	7	15	20	47	1	3.33	1.4	2.5	1.67	2.35	1	0	15	13	0	0	33	3	1
1	1	1	1	1	1	1	1	1	1	1	1	1	1	1	2	1	1	1	1	25	5	0	300	0	120	80	60	42	3	5	6	7	21	1	1.17	1	1	1	1.05	0	0	12	9	0	0	23	1	0
2	1	2	2	2	2	3	2	2	4	2	2	2	2	2	3	2	2	3	3	47	6	0	16000	0	110	70	50	91	5	11	14	15	45	1	2.5	2.2	2.33	1.67	2.25	0	0	18	15	0	0	28	2	0
1	1	2	1	2	1	2	1	1	2	1	1	2	1	1	2	2	3	3	3	25	2	9	10000	2	120	60	50	66	4	7	8	14	33	1	2.33	1.4	1.33	1.33	1.65	1	1	24	13	1	1	22	1	0
3	2	1	1	1	1	2	1	1	1	2	1	1	1	1	2	1	1	2	1	48	3	0	5000	0	120	80	60	51	6	6	7	8	27	1	1.33	1.2	1.17	2	1.35	0	0	18	15	0	0	34	3	1
1	2	1	1	3	1	1	2	1	1	3	1	1	1	1	4	2	2	1	2	51	2	0	5000	0	120	80	60	63	4	8	8	12	32	1	2	1.6	1.33	1.33	1.6	0	0	14	13	0	0	25	1	0
1	1	2	1	2	1	1	1	1	2	1	1	1	1	1	1	1	1	1	1	50	5	6	10000	0	100	60	40	42	4	6	7	6	23	1	1	1.2	1.17	1.33	1.15	1	0	27	18	1	1	29	2	0
1	2	1	1	3	1	1	4	2	1	4	1	2	1	2	2	1	1	3	3	46	1	0	5000	0	100	80	60	68	4	10	11	12	37	1	2	2	1.83	1.33	1.85	0	0	21	14	0	0	23	1	0
4	3	5	2	5	1	4	3	5	2	5	3	5	5	4	5	5	5	5	1	24	1	0	6000	1	120	80	60	138	12	15	25	25	77	1	4.17	3	4.17	4	3.85	0	1	17	16	0	0	47	4	1
2	1	3	1	2	1	1	1	1	4	2	1	1	1	1	5	2	1	2	2	31	10		45000	0	100	60	40	76	6	6	10	13	35	1	2.17	1.2	1.67	2	1.75		0	23	13	1	1	35	3	1
1	1	1	2	3	1	1	1	1	3	5	1	1	1	2	1	1	3	3	3	26	1	0	15000	0	80	60	40	66	3	8	12	13	36	1	2.17	1.6	2	1	1.8	0	0	15	14	0	0	22	1	0
1	2	2	3	4	2	4	5	3	5	5	5	5	5	5	5	5	5	5	5	23	5	0	3000	0	120	80	60	140	5	18	28	30	81	1	5	3.6	4.67	1.67	4.05	0	0	23	18	1	1	26	1	0
2	1	2	2	2	1	2	2	3	4	5	1	1	2	1	4	1	2	4	3	25	6	0	50000	0	115	60	40	77	5	9	16	15	45	1	2.5	1.8	2.67	1.67	2.25	0	0	22	15	1	1	27	2	0
2	1	3	1	2	1	5	5	1	5	5	1	1	1	2	5	5	5	5	5	24	4	0	30000	0	120	80	60	110	6	14	14	27	61	1	4.5	2.8	2.33	2	3.05	0	0	18	15	0	0	29	2	0
2	1	3	5	5	1	1	2	1	2	2	1	1	1	3	3	2	2	1	3	22	2	0	15000	2	119	80	50	78	6	14	8	14	42	1	2.33	2.8	1.33	2	2.1	0	1	20	15	0	0	32	3	1
2	1	1	1	1	1	1	1	1	2	2	1	2	2	2	5	5	4	5	5	25	4	0	1000	0	110	70	40	91	4	5	10	26	45	1	4.33	1	1.67	1.33	2.25	0	0	17	9	0	0	31	3	1
5	2	4	2	5	2	3	4	1	3	2	1	3	3	2	3	2	5	2	2	22	4	0	500	0	120	75	55	106	11	16	13	16	56	1	2.67	3.2	2.17	3.67	2.8	0	0	20	14	0	0	36	3	1
1	1	2	1	4	1	3	2	1	3	3	1	3	1	3	4	3	4	5	4	25	1	0	1500	0	120	80	60	108	4	11	12	23	50	1	3.83	2.2	2	1.33	2.5	0	0	18	14	0	0	30	3	1
2	3	3	1	2	1	2	1	4	4	1	2	2	1	2	2	1	2	2	4	43	2	6	8000	0	105	75	60	81	8	7	14	13	42	1	2.17	1.4	2.33	2.67	2.1	1	0	14	16	0	0	24	1	0
1	2	1	1	2	1	2	5	5	4	5	4	5	4	4	5	3	4	5	4	38	1	0	1500	2	100	60	40	105	4	11	27	25	67	1	4.17	2.2	4.5	1.33	3.35	0	1	21	10	0	0	23	1	0
1	1	1	1	1	1	2	1	5	4	3	2	2	2	1	3	1	1	2	1	48	12	0	20000	0	100	60	40	65	3	6	18	9	36	1	1.5	1.2	3	1	1.8	0	0	16	12	0	0	27	2	0
5	5	5	5	5	1	5	5	5	5	5	5	5	5	1	5	5	5	5	4	55	20	2	7000	0	110	70	40	152	15	21	30	25	91	1	4.17	4.2	5	5	4.55	1	0	14	8	0	0	39	4	1
4	3	5	3	3	4	5	5	1	4	2	1	1	1	4	5	5	5	5	5	31	6	6	30000	0	120	80	60	131	12	20	10	29	71	1	4.83	4	1.67	4	3.55	1	0	16	15	0	0	28	2	0
1	1	2	4	1	2	3	2	5	4	3	1	3	1	2	1	2	1	2	1	25	1	0	8000	0	100	70	50	78	4	12	17	9	42	1	1.5	2.4	2.83	1.33	2.1	0	0	16	14	0	0	18	0	0
3	1	2	1	5	2	3	4	2	4	4	2	4	3	2	5	4	4	3	4	36	3	0	2000	0	120	80	60	122	6	15	19	22	62	1	3.67	3	3.17	2	3.1	0	0	18	11	0	0	23	1	0
2	1	1	1	5	2	3	1	1	1	2	1	1	1	1	2	4	2	5	4	31	3	0	3000	0	100	50	50	90	4	12	7	18	41	1	3	2.4	1.17	1.33	2.05	0	0	15	17	2	2	23	1	0
3	3	3	1	5	1	4	3	2	5	3	1	3	2	3	3	2	4	3	4	33	8	0	10000	0	120	80	60	109	9	14	16	19	58	1	3.17	2.8	2.67	3	2.9	0	0	15	16	0	0	31	3	1
5	3	5	1	5	3	3	4	3	5	5	3	5	5	4	5	4	5	5	4	31	2	0	2000	0	120	80	70	147	13	16	26	27	82	1	4.5	3.2	4.33	4.33	4.1	0	0	20	17	2	2	26	1	0
2	2	3	1	4	1	1	2	2	4	2	1	4	5	2	5	4	5	3	4	35	3	9	10000	0	130	100	80	111	7	9	18	23	57	1	3.83	1.8	3	2.33	2.85	1	0	11	18	2	2	31	3	1
2	1	2	5	1	1	2	1	1	1	1	1	1	1	1	2	1	3	3	1	35	4	0	12000	0	115	75	55	65	5	10	6	11	32	1	1.83	2	1	1.67	1.6	0	0	16	13	0	0	36	3	1
2	1	3	1	4	2	1	4	3	2	2	4	3	3	3	5	5	3	4	5	25	4	3	3000	0	120	60	40	112	6	12	17	25	60	1	4.17	2.4	2.83	2	3	1	0	16	14	0	0	20	1	0
4	3	2	3	2	3	3	3	4	2	4	2	2	2	1	5	3	4	3	4	40	6	0	9000	0	110	75	55	112	9	14	16	20	59	1	3.33	2.8	2.67	3	2.95	0	0	5	7		2	33	3	1
5	4	3	3	5	3	3	3	2	3	4	2	3	4	4	4	4	2	5	2	29	2	0	6000	0	100	80	60	115	12	17	18	21	68	1	3.5	3.4	3	4	3.4	0	0	5	6		2	36	3	1
4	3	4	5	4	3	3	4	4	2	5	3	2	2	1	5	3	1	3	3	25	1	6	3000	0	120	80	60	118	11	19	18	16	64	1	2.67	3.8	3	3.67	3.2	1	0	4	5		0	23	1	0
5	4	3	3	4	3	2	3	4	3	4	5	2	2	1	3	2	3	4	3	32	5	0	4000	0	100	60	40	117	12	15	20	16	63	1	2.67	3	3.33	4	3.15	0	0	5	7		2	17	0	0
5	4	3	3	4	3	2	4	2	3	3	5	4	5	1	5	3	5	1	4	36	2	3	6000	0	110	70	40	119	12	16	22	19	69	1	3.17	3.2	3.67	4	3.45	1	0	4	5		0	37	4	1
4	2	3	3	5	3	3	1	3	5	2	5	2	5	1	3	3	4	3	3	30	6	0	10000	0	120	75	55	112	9	15	22	17	63	1	2.83	3	3.67	3	3.15	0	0	27	18	2	2	33	3	1
3	2	1	4	5	3	3	4	4	2	2	3	4	1	1	3	2	5	4	2	38	10	0	8000	0	120	80	60	110	6	19	16	17	58	1	2.83	3.8	2.67	2	2.9	0	0	21	14	0	0	23	1	0
4	3	2	3	4	3	3	5	3	5	2	4	4	4	1	3	2	3	2	3	26	2	0	13000	0	120	80	60	116	9	18	22	14	63	1	2.33	3.6	3.67	3	3.15	0	0	17	16	0	0	21	1	0
3	2	3	4	2	3	2	3	3	4	4	2	3	1	3	3	4	2	3	5	24	3	0	6000	0	100	60	50	108	8	14	17	20	59	1	3.33	2.8	2.83	2.67	2.95	0	0	23	13	1	1	37	4	1
5	3	2	3	4	3	3	3	1	4	4	2	2	2	1	5	3	1	3	3	28	2	0	3000	0	100	80	60	111	10	16	15	16	57	1	2.67	3.2	2.5	3.33	2.85	0	0	15	14		0	19	0	0
3	3	4	4	4	4	4	4	3	4	1	3	2	5	2	3	3	4	3	2	33	5	0	10000	0	100	60	40	117	10	20	18	17	65	1	2.83	4	3	3.33	3.25	0	0	23	18	2	2	32	3	1
1	1	1	1	1	1	1	1	1	1	1	1	1	1	1	2	1	1	2	1	34	8	6	5000	1	90	70	50	45	3	5	6	8	22	1	1.33	1	1	1	1.1	1	1	22	15	1	1	37	4	1
1	1	1	2	2	1	3	1	3	1	2	1	2	2	1	2	3	3	1	1	31	2	0	1500	0	100	60	40	57	3	9	11	11	34	1	1.83	1.8	1.83	1	1.7	0	0	22	14	1	1	29	2	0
1	1	1	2	1	1	2	2	1	1	2	1	2	1	1	1	4	2	3	2	29	3	0	2000	0	100	70	50	56	3	8	8	13	32	1	2.17	1.6	1.33	1	1.6	0	0	28	13	1	1	26	1	0
4	3	4	3	4	3	3	2	3	5	3	1	1	2	4	5	5	4	3	3	29	5	0	10000	0	100	70	50	120	11	15	15	24	65	1	4	3	2.5	3.67	3.25	0	0	16	16	0	0	36	3	1
4	3	4	5	4	2	5	3	4	3	2	1	3	2	4	3	4	2	4	3	37	6	0	4000	0	100	80	50	115	11	19	15	20	65	1	3.33	3.8	2.5	3.67	3.25	0	0	11	19	2	2	24	1	0
4	3	4	2	3	3	3	4	3	3	3	5	3	3	4	1	3	4	3	4	24	1	0	1500	0	95	65	45	112	11	15	20	19	65	1	3.17	3	3.33	3.67	3.25	0	0	22	14	1	1	26	1	0
3	2	3	4	3	2	4	3	4	2	4	5	4	3	2	5	3	1	4	3	45	15	0	5000	2	120	80	60	114	8	16	22	18	64	1	3	3.2	3.67	2.67	3.2	0	1	28	13	1	1	36	3	1
3	2	3	2	3	4	1	4	2	4	3	3	4	2	3	4	2	3	2	4	40	9	6	6000	0	100	70	60	112	8	14	18	18	58	1	3	2.8	3	2.67	2.9	1	0	16	16	0	0	24	1	0
3	2	3	2	3	3	5	2	1	3	3	3	2	3	4	4	3	3	3	2	31	5	0	8000	0	93	65	43	105	8	15	15	19	57	1	3.17	3	2.5	2.67	2.85	0	0	11	19	2	2	24	1	0
3	3	4	3	2	4	3	3	4	5	4	2	3	4	2	3	4	2	4	3	27	4	0	10000	0	110	60	50	113	10	15	22	18	65	1	3	3	3.67	3.33	3.25	0	0	17	16	0	0	18	0	0
3	2	4	5	3	3	4	3	4	3	4	2	4	4	2	5	3	3	1	3	24	1	0	3000	0	105	75	45	113	9	18	21	17	65	1	2.83	3.6	3.5	3	3.25	0	0	15	16	0	0	33	3	1
2	2	1	1	4	1	1	1	1	2	1	1	2	1	2	3	2	2	4	3	27	3	0	8000	0	120	80	60	72	5	8	8	16	37	1	2.67	1.6	1.33	1.67	1.85	0	0	15	17	2	2	19	0	0
1	2	1	1	2	2	2	2	1	3	2	2	2	2	2	2	2	2	3	3	25	1	0	5000	0	80	60	40	81	4	9	12	14	39	1	2.33	1.8	2	1.33	1.95	0	0	20	15	0	0	32	3	1
[truncated: 3 more columns]
